# Supplementary material for: Periosteum coverage versus collagen-membrane coverage in periodontally accelerated osteogenic orthodontics: a randomized controlled clinical trial in Class II and Class III malocclusions
Source: BMC Oral Health. 2022 Oct 8;22:439. doi: 10.1186/s12903-022-02477-8 (PMC9548201; doi:10.1186/s12903-022-02477-8)
Supplement: Supplementary file 1 — Additional file 1. Basic patient information and dehiscence and fenestration data. [file 12903_2022_2477_MOESM1_ESM.xlsx]

## Sheet: 2020.12.17 paoo data-3
No.cases	malocclusion	age	gender	operation	dehiscence	fenestration	prePD	12mPD	preCAL	12mCAL	preWKT	12mWKT	preVBL	preMHBT	preAHBT	1wkVBL	1wkMHBT	1wkAHBT	12mVBL	12mMHBT	12mAHBT
1	3	22	1	1	0	0	1	0.3	0.2	0.3	2.3	2.6	0	0.5	1.7	0.6	2.6	2.7	9.5	2.2	9.5
2	1	18	2	1	1	0	1.4	0.4	0	0.4	5.9	5.3	3.4	0	2.2	3.3	0.6	2.3	6.2	3.8	6.2
3	2	19	1	1	0	0	0.5	1.2	3.2	0	2.1	2.4	7.8	0	1.4	1.8	3.2	4.5	5.7	3.3	5.7
4	2	18	1	1	1	0	1.1	1.5	0.1	0.2	3.2	3.1	4.6	1.1	1.2	1.1	2.3	1.4	1.4	1.1	1.4
5	2	21	2	1	1	1	0.7	1.1	3.8	0	3.4	2.9	6.2	0	0.9	0	2.2	4.1	4	3.1	4
6	1	19	1	1	1	1	0.8	1.2	0	0.4	3.4	3.7	7.7	0	1.2	0	4.7	6.2	2.2	1.3	2.2
7	2	23	1	1	1	1	1.2	0.8	2.1	1.1	1.8	1.7	4.6	0	1.3	0	3	6	1.7	1.6	1.7
8	3	18	1	1	0	0	1.2	0.8	0	0	2.6	2.8	9.5	0	1.4	0.7	2.6	3.6	1.5	0.6	1.5
9	2	22	1	1	1	0	1.3	0.9	0	0	5.1	5.7	6	0	2.4	0.5	5.4	5	2.9	3.3	2.6
10	3	19	1	1	1	0	0.7	0.4	0	0.3	3.1	3.7	4.2	0	1.9	0.3	4.2	5.4	4.1	2.9	3.6
11	2	28	1	1	1	0	0.9	1	0.4	1	1.1	1.4	11.4	0	2.7	0	4.4	4.9	8	1.6	4.3
12	3	20	1	1	1	0	1.5	2.6	0.2	0	2.2	2	8	0	2	1.6	6.7	6.4	3.2	2.8	3.2
13	2	22	1	1	1	0	1.3	1	2.4	1.1	2.3	2.7	6.2	1.5	5.1	0	4	5.5	4.34	3.4	4.34
14	3	19	1	1	0	0	1.9	1.6	0	0.5	4.8	4.5	9.4	0	1.1	3	4.4	4.4	0.9	1.9	1.7
15	2	22	2	1	0	0	0.7	1	0	0.3	1.8	2.1	7.4	0	2.9	1.7	2.4	2.3	2.6	2.4	2.8
16	2	23	1	1	1	0	1.4	1.2	0.3	0.1	1.2	1.1	2.7	0	1.4	0	3.9	4.4	6.9	4	6.9
101	2	19	2	1	0	1	1	1	0.7	0.7	1	1	2.1	0	1.7	2.1	0	1.7	2.1	0	1.7
102	2	27	1	1	1	0	0.3	0.3	1.2	1.2	4.2	4.2	7.8	0	2.1	7.8	0	2.1	7.8	0	2.1
17	2	21	1	2	1	0	0.5	1.3	0.4	0	2.7	2.4	7.2	0	1.6	1.4	3.5	2.3	1.5	2.5	1.5
18	3	19	1	2	0	1	1.4	0.7	0.4	0.1	2.7	2.3	6.3	0	1.8	2.8	3.2	7.8	1.2	2.8	7.2
19	3	23	1	2	1	0	0.4	0.7	0.3	0.3	2.4	2.5	5.2	0	1.7	1.1	5.1	2.4	1.4	1.1	1.4
20	1	19	1	2	1	0	0.6	1.3	0.5	0	3.1	2.8	3.7	0	1.4	2.52	4.4	6.83	1.5	2.3	3.2
21	2	18	1	2	1	1	1.7	0.9	0	0.7	2.2	2.8	4.3	0.3	2.4	2	2.5	2.9	3.8	2.4	3.8
22	3	19	2	2	1	0	0.3	0.8	0.2	0.4	2.4	4.7	7.1	0	1.4	0	3.8	5	2.6	2.5	2.3
23	1	21	1	2	0	0	0.5	0.7	0.4	0.8	1.9	2.1	6.2	0	2.3	0	4.2	6.6	3.1	2.6	2.7
24	2	24	1	2	1	1	1	0.9	3.4	2.3	2.6	2.2	9.7	0.8	0.4	0.7	2.6	3.9	1.6	1.2	1.6
25	2	18	1	2	0	1	0.5	0.8	0.3	0	3	3.2	5.9	0	1.2	2.7	4.7	4.9	0.7	2.4	2.9
26	2	20	1	2	1	0	1.2	1	0.2	0.3	2.7	1.5	6.3	0.1	1.5	0	3.3	4.8	2.4	1.4	2.2
27	3	19	1	2	1	0	0.8	0.6	0.3	0	3.4	4.1	5.2	0	2	0	4	5.3	1.7	4.6	8.3
28	2	20	1	2	1	1	0.8	0.7	0.5	0.1	2.1	4.7	4.7	0	0.5	2.3	5.8	6.5	3.2	1.8	2.2
29	2	19	2	2	0	0	1.3	1.1	0.2	0.2	2.9	3.1	5.5	0.5	2.1	2.8	4.5	4.6	2.4	1.98	5.79
30	2	21	1	2	1	1	1.2	1.1	1.5	0.2	1.9	2.3	7.1	0.6	1.7	0.8	2.8	3.5	0	0.7	0
31	3	25	1	2	1	0	1.8	1.5	0.5	0.7	2.4	2.6	6	0	1.5	3.4	1.4	2.3	0.9	1.8	1.6
32	3	22	1	2	1	0	1.8	1.7	0	0.1	3.2	5.1	5.6	0	1.5	0	3.7	2.9	1.6	3	5.6
201	2	21	1	2	1	0	1.5	1.5	1.8	1.8	1.8	1.8	6.4	0	2.4	6.4	0	2.4	6.4	0	2.4
202	3	25	1	2	1	0	1.1	1.1	1.5	1.5	2.8	2.8	9.4	0	2.2	9.4	0	2.2	9.4	0	2.2
Note
	malocclusion: 1,Class I ;2,Class II;3,Class III
	gender: 1, female; 2,male
	operation:1,grafting covered with the Bio-Gide;2,grafting covered with the periosteum
	dehiscence:0, no dehiscence;1, have dehiscence
	fenestration:0,no fenestration;1,have fenestration

## Sheet: postoperative complications
No.of patients	malocclusion	operation	pain VAS (2d)	pain VAS (7d)	swell(pre)	Swell (2d)	sewll (7d)	time(min)	infection	lip numbness
1	3	1	4	4	120	144	139	30	0	0
2	1	1	6	4	114	127	120	30	0	0
3	2	1	5	3	121	127	123	28	0	0
4	2	1	4	4	105	118	108	40	0	0
5	2	1	7	5	123	126	125	44	0	0
6	1	1	5	4	120	130	125	35	0	0
7	2	1	8	6	115	120	115	37	0	0
8	3	1	4	3	120	132	140	30	0	0
9	2	1	5	3	137	149	140	35	0	0
10	3	1	4	3	125	131	126	36	0	1
11	2	1	6	3	113	121	114	35	0	0
12	3	1	5	1	112	123	115	32	0	0
13	2	1	7	4	120	131	120	25	0	0
14	3	1	5	1.5	118	128	119	35	0	0
15	2	1	4	2	123	130	126	34	0	0
16	2	1	6	3	119	127	130	36	0	0
17	2	2	5	4	118	123	120	61	0	0
18	3	2	4	3	120	137	130	65	0	0
19	3	2	7	3	123	135	129	60	0	0
20	1	2	5	4	110	128	113	58	1	0
21	2	2	4	2	114	120	130	62	0	0
22	3	2	5	2	123	128	125	63	0	0
23	1	2	5	3	112	132	125	62	0	0
24	2	2	5	3	122	136	125	53	0	0
25	2	2	6	3	131	145	134	67	0	1
26	2	2	4	3	135	142	137	56	0	0
27	3	2	4	2	125	134	127	55	1	0
28	2	2	5	2	121	127	124	70	0	0
29	2	2	3	1	124	134	127	60	0	0
30	2	2	5	3	120	131	124	65	0	0
31	3	2	3	1	130	137	133	58	0	0
32	3	2	4	2	127	136	130	64	0	0
note
		malocclusion: 1,Class I ;2,Class II;3,Class III
		operation:1,grafting covered with the Bio-Gide;2,grafting covered with the periosteum
		infection:0,no infection;1 infection
		lip numbness:0, no numbness;1,numbness
